# Supplementary material for: Molecular Characterisation of Epstein–Barr Virus in Classical Hodgkin Lymphoma
Source: Int J Mol Sci. 2022 Dec 9;23(24):15635. doi: 10.3390/ijms232415635 (PMC9778902; doi:10.3390/ijms232415635)
Supplement: Supplementary file 1 [file ijms-23-15635-s001.zip]

Archive with 1 entries (1 files):
- ijms-2034426-supplementary.pdf
